# Supplementary material for: A mutualistic interaction between Streptomyces bacteria, strawberry plants and pollinating bees
Source: Nat Commun. 2019 Oct 22;10:4802. doi: 10.1038/s41467-019-12785-3 (PMC6805876; doi:10.1038/s41467-019-12785-3)
Supplement: Supplementary file 4 — Source Data [file 41467_2019_12785_MOESM4_ESM.xlsx]

## Sheet: Figure 1a
Source Data	Table 1. Strawberry flower metagenome OTU relative abundance rate (%)
sample	0 week	2 weeks	4 weeks	6 weeks	8 weeks	10 weeks	12 weeks	14 weeks	16 weeks	18 weeks	20 weeks	22 weeks	24 weeks
Streptococcaceae	0	0.00325913	0.0131182	0.00827244	0	0	1.3895	0	0	0	0	0	0.00524329
Sphingomonadaceae	0	0	0.0568455	0	0.0133369	1.13911	0.0438789	0	0	0	0	0.0194609	0
Unknown	21.8319	6.64211	12.8515	7.1143	1.08918	22.2898	24.883	0.0874444	0.04057	0.0382444	0.0123732	0.0851416	0.526951
Pasteurellaceae	0	0.140143	0.441646	0.0909968	0.0177825	0.00965344	0	0.216182	0.0684619	0.0719894	0.00618659	0.970614	0.681628
Methylobacteriaceae	0	0.0684418	0.00437273	0	0.0577932	0	0	0	0	0	0	0	0
Pseudomonadaceae	0.702635	0.0097774	0.0262364	30.0069	3.86325	0.086881	0.588708	99.5361	99.5385	98.7942	99.9567	98.4066	97.4885
Burkholderiaceae	0	0.00325913	0	0.0137874	0.00444563	27.2613	0	0.0461512	0.0101425	0.0427437	0.0123732	0.126496	0
Staphylococcaceae	0.652447	0	0.0174909	0.0137874	0	0	2.2817	0	0	0	0	0.00243262	0.0419463
Propionibacteriaceae	1.00376	0.0554053	0.139927	0.0579071	0.00444563	0.00965344	1.48091	0.00242901	0	0	0.00309329	0.00729785	0.338192
Bradyrhizobiaceae	0.928482	0.241176	0.0612182	6.78891	0.151151	1.15841	2.44625	0	0	0	0	0	0
Bacillaceae	0	0.179252	0	0	0.00444563	0.00965344	0	0	0	0	0	0	0
Corynebacteriaceae	0	0.625754	0	5.39087	0.746866	16.8163	0	0.00485802	0.00253563	0.00224967	0	0.0413545	0
Bartonellaceae	49.5358	1.24499	3.42385	0.143389	0.373433	21.6527	61.9241	0.0170031	0.0431056	0	0	0	0
Oxalobacteraceae	0	0.0130365	0	1.5497	0.0222281	6.78637	0.0475355	0	0	0	0	0.00243262	0
Moraxellaceae	22.3087	47.2607	80.8955	45.5067	93.1226	0	0	0.0315772	0.0152138	0.047243	0	0.0486523	0.810088
Xanthomonadaceae	0.0501882	43.353	0.0393546	1.8613	0.0133369	0.183415	0.398567	0	0	0	0	0	0
Streptomycetaceae	1.95734	0.0619235	0.738992	0.162691	0.0800213	2.31683	3.55785	0	0	0	0	0	0
Neisseriaceae	0	0.0260731	0.065591	0.0248173	0.035565	0.27995	0.585052	0	0	0	0	0.00243262	0
Microbacteriaceae	0	0	0	0	0	0	0	0.00242901	0.00507125	0.006749	0	0.0170283	0
Enterobacteriaceae	1.02886	0.0717009	1.14128	1.26568	0.400107	0	0.310809	0	0.271312	0.976356	0.00309329	0	0.107487
Alicaligenaxceae	0	0	0.0830819	0	0	0	0.0621618	0.0558673	0.00507125	0.020247	0.00618659	0.27002	0
Disease incidence	0.5	0.5	0.3333	1	1	1	1.2055	2.8333	6	13.167	32	30.833	28

## Sheet: Figure 1b
Source Data	Table 2. Strawberry pollen metagenome OTU relative abundance rate (%)
sample	2 weeks	4 weeks	6 weeks	8 weeks	10 weeks	16 weeks	18 weeks	20 weeks	22 weeks
Streptococcaceae	0.0884508	0	0	0	0	0	0	0	0
Sphingomonadaceae	0.132676	0	0.121921	14.0704	0.744294	0	0	0	0.0549149
Unknown	3.08946	2.46675	5.79127	6.11384	11.1734	4.3503	1.51406	0.444561	0.875892
Bradyrhizobiaceae	0	0	13.4967	20.5589	0	0.123799	0.00411989	0.00478023	0.897858
Neisseriaceae	0.107405	0.0143	0.268227	0	6.87351	0.0297118	0	0.00478023	0.0823723
Pseudomonadaceae	0.0694971	0.879451	2.6335	5.27426	0.0672555	2.62454	95.7545	95.7241	90.7606
Burkholderiaceae	0	0.593451	0	0	26.5211	0.0445677	0.00823978	0	0.0576606
Staphylococcaceae	11.6692	1.7732	0.085345	0	0	0	0	0	0
Propionibacteriaceae	1.22568	2.79565	2.58474	9.54964	0.0358696	0.00247598	0	0	0.0988468
Methylobacteriaceae	3.04524	0.786501	4.92563	0	0.345245	0	0	0	0
Lactobacillaceae	0.663381	4.42585	0.268227	0	4.41645	0.0445677	0.0123597	0.0239011	0.145524
Rhizobiaceae	0	0	0	0	0	0	0	0	0
Bartonellaceae	12.5411	54.526	10.9485	19.8355	41.7298	0.782411	0.0267793	0.0143407	0.00274574
Oxalobacteraceae	0.075815	0.03575	0.573031	8.47326	0.0089674	88.088	1.15769	0.155357	0.0439319
Moraxellaceae	1.74375	2.4453	0	0.0129166	0.0044837	0.0321878	0.123597	0.0406319	1.16969
Xanthomonadaceae	0.0947688	0.2002	2.4872	3.71566	0.103125	0.0519956	1.01761	2.94223	0
Streptomycetaceae	1.95855	4.95495	5.04755	0.848187	1.54688	0.0445677	0.00205994	0.00717034	0
Comamonadaceae	0	0.1573	0	0	0.251087	0	0	0	0
Microbacteriaceae	0	0	0	0	0	0	0	0	1.95497
Enterobacteriaceae	0	0.693551	0.304804	1.22277	0.0717392	3.64217	0.37079	0.609479	2.99012
Alcaligenaceae	63.0781	23.1589	50.2926	5.56704	6.1068	0.126275	0.00823978	0.0262913	0.00823723
Caulobacteraceae	0.416983	0.0929501	0.17069	4.7576	0	0.0123799	0	0.00239011	0.856672
Disease incidence	0.5	0.3333	1	1	1	6	13.167	32	30.833

## Sheet: Figure 1e and g
Source Data
Streptomyces globisporus NRRL B-2872 OTU read number
Query
OTU	#Reads	q_length	coverage
22	3537	420	100
Taxonomy
order	family	genus
Actinomycetales	Streptomycetaceae	Streptomyces
Blast
db	ac	gene	coverage	bit	raw	evalue	match	total	percent	strand
SILVA	EF178686.1.1505	Streptomyces globisporus subsp. globisporus strain NRRL B-2872	27.8405	769	416	0	419	420	99	Plus/Plus
		16S ribosomal RNA gene, partial sequence
#Reads of OTU
Strawberry flower samples	0 week	2
	2 weeks	19
	4 weeks	10
	6 weeks	11
	8 weeks	12
	10 weeks	43
	12 weeks	49
	14 weeks	0
	16 weeks	0
	18 weeks	0
	20 weeks	0
	22 weeks	0
	24 weeks	0
#Reads of OTU
Strawberry pollen samples	2 weeks	40
	4 weeks	77
	6 weeks	82
	8 weeks	23
	10 weeks	25
	16 weeks	1
	18 weeks	1
	20 weeks	3
	22 weeks	0
Sampling	Disease incidence mean (%)	SE mean
2 weeks	0.5	0.3416
4 weeks	0.3333	0.3333
6 weeks	1	0.5164
8 weeks	1	0.4472
10 weeks	1	0.3416
12 weeks	1.2055	0.7491
14 weeks	2.8333	1.1949
16 weeks	6	0.6325
18 weeks	13.167	2.8215
20 weeks	32	4.9464
22 weeks	30.833	1.4004
24 weeks	28	3.4157

## Sheet: Figure 1f
Source Data
Strawberry flower samples
2 weeks				6 weeks				10 weeks
ac	family	2 Weeks		ac	family	6 Weeks		ac	family	10 Weeks
GU476606.1.1498	Pseudomonadaceae	3		GU476606.1.1498	Pseudomonadaceae	33		GU476606.1.1498	Pseudomonadaceae	6
FJ860872.1.1480	Moraxellaceae	7406		FJ860872.1.1480	Moraxellaceae	15774		AB193943.1.1490	Alcaligenaceae	2241
DQ181549.1.1478	Xanthomonadaceae	13293		DQ837624.1.1295	Bartonellaceae	6		CP001644.2911940.2913465	Burkholderiaceae	2824
DQ837624.1.1295	Bartonellaceae	359		FJ711196.1.1428	Bradyrhizobiaceae	33		EU240206.1.1403	Methylobacteriaceae	8
GQ082645.1.1359	Moraxellaceae	446		CP001644.2911940.2913465	Burkholderiaceae	5		AF325772.1.1452	Rhizobiaceae	167
FJ711196.1.1428	Bradyrhizobiaceae	37		EU240206.1.1403	Methylobacteriaceae	2462		EU341190.1.1445	Sphingomonadaceae	6
EU240206.1.1403	Methylobacteriaceae	74		AF325772.1.1452	Rhizobiaceae	1955		AY152673.1.1531	Pseudomonadaceae	3
AF325772.1.1452	Rhizobiaceae	192		FN428771.1.1496	Moraxellaceae	489		DQ860031.1.1520	Rhizobiaceae	1575
FN428771.1.1496	Moraxellaceae	6282		GQ083339.1.1348	Propionibacteriaceae	21		AY683048.1.1351	Methylobacteriaceae	112
GQ083339.1.1348	Propionibacteriaceae	17		FJ657440.1.1476	Oxalobacteraceae	6		EF178686.1.1505	Streptomycetaceae	240
AJ250800.1.1456	Bradyrhizobiaceae	6		EF178686.1.1505	Streptomycetaceae	59		AM696742.1.1485	Oxalobacteraceae	693
FJ657440.1.1476	Oxalobacteraceae	4		GQ095668.1.1372	Staphylococcaceae	5		AY855845.1.1353	Xanthomonadaceae	6
EF178686.1.1505	Streptomycetaceae	19		AY855845.1.1353	Xanthomonadaceae	670		FJ192147.1.1394	Sphingomonadaceae	3
DQ837624.1.1295	Bartonellaceae	18		EU047557.1.1491	Enterobacteriaceae	7		EU341187.1.1499	Oxalobacteraceae	10
AY370189.1.1505	Neisseriaceae	21		GU140078.1.1504	Enterobacteriaceae	445		HM046579.1.1526	Lactobacillaceae	1
HM046579.1.1526	Lactobacillaceae	53		EU341187.1.1499	Oxalobacteraceae	556		X95920.1.1502	Xanthomonadaceae	13
GU140078.1.1504	Enterobacteriaceae	20		CP000387.124363.125913	Streptococcaceae	3		FJ894546.1.1354	Comamonadaceae	29
GQ416971.1.1454	Alcaligenaceae	5		GQ416971.1.1454	Alcaligenaceae	46		AJ001344.1.1480	Sphingomonadaceae	109
FM873244.1.1484	Moraxellaceae	367		FM873244.1.1484	Moraxellaceae	240
X95920.1.1502	Xanthomonadaceae	9		X95920.1.1502	Xanthomonadaceae	5
FJ894546.1.1354	Comamonadaceae	8		GQ451699.1.1504	Enterobacteriaceae	5
				FJ894546.1.1354	Comamonadaceae	9
Strawbeery pollen samples
2 weeks				6 weeks				10 weeks
ac	family	2 Weeks		ac	family	6 Weeks		ac	family	8 Weeks
GU476606.1.1498	Pseudomonadaceae	6		GU476606.1.1498	Pseudomonadaceae	216		GU476606.1.1498	Pseudomonadaceae	15
AB193943.1.1490	Alcaligenaceae	9984		AB193943.1.1490	Alcaligenaceae	4066		AB193943.1.1490	Alcaligenaceae	1348
DQ837624.1.1295	Bartonellaceae	1909		DQ837624.1.1295	Bartonellaceae	859		DQ837624.1.1295	Bartonellaceae	9026
GQ082645.1.1359	Moraxellaceae	273		FJ711196.1.1428	Bradyrhizobiaceae	1078		CP001644.2911940.2913465	Burkholderiaceae	5915
EU341190.1.1445	Sphingomonadaceae	11		GQ083339.1.1348	Propionibacteriaceae	212		EU341190.1.1445	Sphingomonadaceae	7
GQ083339.1.1348	Propionibacteriaceae	194		AJ250800.1.1456	Bradyrhizobiaceae	29		GQ083339.1.1348	Propionibacteriaceae	8
AY152673.1.1531	Pseudomonadaceae	5		FJ657440.1.1476	Oxalobacteraceae	47		AY683048.1.1351	Methylobacteriaceae	77
FJ657440.1.1476	Oxalobacteraceae	12		AY683048.1.1351	Methylobacteriaceae	404		EF178686.1.1505	Streptomycetaceae	345
AY683048.1.1351	Methylobacteriaceae	482		EF178686.1.1505	Streptomycetaceae	414		DQ837624.1.1295	Bartonellaceae	281
EF178686.1.1505	Streptomycetaceae	310		GQ095668.1.1372	Staphylococcaceae	7		AY855845.1.1353	Xanthomonadaceae	1
GQ095668.1.1372	Staphylococcaceae	1300		DQ837624.1.1295	Bartonellaceae	39		DQ837637.1.1371	Lactobacillaceae	333
GQ028474.1.1374	Staphylococcaceae	547		AY370189.1.1505	Neisseriaceae	22		AY370189.1.1505	Neisseriaceae	1533
DQ837624.1.1295	Bartonellaceae	76		FM955876.1.1456	Caulobacteraceae	13		HM046579.1.1526	Lactobacillaceae	652
DQ837637.1.1371	Lactobacillaceae	65		HM046579.1.1526	Lactobacillaceae	22		GQ416971.1.1454	Alcaligenaceae	14
AJ227773.1.1439	Caulobacteraceae	45		FJ192147.1.1394	Sphingomonadaceae	10		X80731.1.1447	Enterobacteriaceae	3
AY370189.1.1505	Neisseriaceae	17		GQ416971.1.1454	Alcaligenaceae	59		X95920.1.1502	Xanthomonadaceae	22
FM955876.1.1456	Caulobacteraceae	21		X80731.1.1447	Enterobacteriaceae	25		GQ451699.1.1504	Enterobacteriaceae	12
HM046579.1.1526	Lactobacillaceae	40		X95920.1.1502	Xanthomonadaceae	204		FJ894546.1.1354	Comamonadaceae	56
CP000387.124363.125913	Streptococcaceae	14						AJ001344.1.1480	Sphingomonadaceae	159
X95920.1.1502	Xanthomonadaceae	15
AJ001344.1.1480	Sphingomonadaceae	10
Black bar :Streptomyces globisporus NRRL B-2872
Strawberry flower samples
Family	2 weeks	6 weeks	10 weeks
Streptomycetaceae	61.2903	60.8247	92.6641
Pseudomonadaceae	29.0323	5.15464	5.01931
Xanthomonadaceae	9.67742	34.0206	2.3166
Strawberry pollen samples
Family	2 weeks	6 weeks	10 weeks
Streptomycetaceae	94.5122	49.6403	90.3141
Pseudomonadaceae	1.82927	25.8993	3.9267
Xanthomonadaceae	3.65854	24.4604	5.75916

## Sheet: Figure 2b-d
See Supplementary Table 13

## Sheet: Figure 3d 
Source Data
Strain SP6C4 colonization on honeybee and flower
Treatments	Log CFU/g mean	SE mean
Water	6.6642	0.0363
Honeybee body	4.4771	1.0023
Honyeybee gut	5.3632	0.802
Uninoculated flower	2.681	1.3527

## Sheet: Figure 4b and e
Source Data
Figure 4b
Section	Log lanM gene copy number	0 day	5 days	10 days	15 days	20 days	25 days	30 days
Root	mean		5	6	6	2.3	2.5	2.5
	SE mean		0.2156	0.2546	0.23645	0.34612	0.34865	0.4568
Crown	mean		2.2	5.7	6	5.8	2.2	2
	SE mean		0.268546	0.236585	0.35461	0.34612	0.24646	0.26468
Stem	mean		2	5.6	6	6	3.4	3.4
	SE mean		0.2543	0.26343	0.3465	0.3333	0.54613	0.41354
Figure 4e
Section	Log lanM gene copy number	0 day	5 days	10 days	15 days	20 days	25 days	30 days
Flower	mean	6	5.7	5.6	4.4	NA	NA	NA
	SE mean	0.2546	0.236585	0.26343	0.1325	NA	NA	NA
Stem	mean	1.8	1.76	5.1265	5	5.2	5.6	5.61
	SE mean	0.1235	0.1354	0.2543	0.1325	0.1	0.1654	0.1234
Crown	mean	1.8	1.76	4	5.4	5.8	6	5.2
	SE mean	0.1	0.1	0.1235	0.1235	0.1235	0.1235	0.2453
Root	mean	1.8	1.76	1.76	3.9	5.3	5.7	5.6
	SE mean	0.1235	0.1	0.1654	0.1234	0.2543	0.1325	0.1

## Sheet: Figure 5b and c
Source Data
Figure 5b
Strain SP6C4 inoculated at flower
Treatments	Log CFU/g mean	SE mean
Blocked Flower (a)	0	0
Inoculated Flower (b)	6.6942	0.0463
Honey bee body	4.9108	1.4568
Immigration flower by honey bee (c)	5.3632	0.082
Figure 5c
Serratia marcescens
Treatments	Mortaity meam	SE mean
Control	28.57	0.72
Bombus+SP6C4	26.73	1.84
Bombus + SP6C4 + Pathogen	45.5	2.7
Bombus + Pathogen	88.55	0.65
Paenibacillus larvae
Treatments	Mortaity meam	SE mean
Control	28.57	0.67
Bombus+SP6C4	26.73	1.84
Bombus + SP6C4 + Pathogen	55.71	1.43
Bombus + Pathogen	73.65	1.24

## Sheet: Figure 5d-f
Source Data
Figure 5d
Phylum	0 week	2 weeks	4 weeks	6 weeks	8 weeks	10 weeks		Spray	Disease incidence mean	SE mean
Unknown	0.00283107	0.00293559	0.00111541	0.00138106	0.00361354	0.00278847		0 Week	0	0
Actinobacteria	0.00473897	0.0028414	0.00759428	0.0304604	0.0239378	0.0223419		2 Weeks	0	0
Bacteroidetes	0.0269721	0.0187909	0.00911313	0.0115746	0.0315026	0.0201703		4 Weeks	0.6667	0.3333
Firmicutes	0.0885942	0.0691669	0.212038	0.00973321	0.0252484	0.121493		6 Weeks	5	1.5275
Proteobacteria	0.827923	0.828502	0.762404	0.897407	0.887506	0.823514		8 Weeks	13.333	3.283
Spirochaetes	0.00356962	0.00103609	0.000427178	0.000767258	0.000694911	0.00202349		10 Weeks	12	0.5774
Tenericutes	0.00149247	0.000627934	0.00033225	0.000372668	0.00044011	0.000814332
Thermotogae	0.00503131	0.00621654	0.00230201	0.00271828	0.00365986	0.00382489
Figure 5e
Phylum	0 week	2 weeks	4 weeks	6 weeks	8 weeks	10 weeks		Control	Disease incidence mean	SE mean
Unknown	0.000577914	0.000453746	0.000333881	0.000394523	5.26053e-05	0.000771605		0 Week	6	0
Actinobacteria	0.000115583	0.00741119	0.000436614	0.000812253	0.000815382	0.00366512		2 Weeks	6	0
Bacteroidetes	0.133475	0.0256934	0.0058044	0.00830819	0.000263026	0.0112954		4 Weeks	5.612	0.7333
Firmicutes	0.183543	0.148394	0.00354428	0.0412161	0.0721481	0.0117884		6 Weeks	12.333	1.2353
Proteobacteria	0.679489	0.808039	0.927089	0.939476	0.834685	0.921181		8 Weeks	15.633	3.1121
Spirochaetes	0.000115583	0.000491558	5.13663e-05	6.96217e-05	0	0.000750171		10 Weeks	31	1.8559
Tenericutes	6.93497e-05	0.000132343	5.13663e-05	2.32072e-05	2.63026e-05	0.000364369
Thermotogae	0.000924663	0.000453746	0.000154099	0.000696217	2.63026e-05	0.00255058
Figure 5f
Sampling	Spore cfu mean	se mean
0 week	0.8156	0.0829
2 weeks	0.7685	0.0482
4 weeks	0.7685	0.0482
6 weeks	0.6197	0.0398
8 weeks	0.6937	0.0305
10 weeks	0.8188	0.0265

## Sheet: Supplementary Figure 4 a-d
Source Data
Supplementary Figure 4a
Family	0 week	2 weeks	4 weeks	6 weeks	8 weeks	10 weeks			Spray	Log lanM gene copy number	SE mean
unknown	0.104919	0.125634	0.0521869	0.0093167	0.13933	0.224361			0 week	3.85	0.1065
Streptomycetaceae	1.53863e-05	0	0	0.0300219	0.0230113	0.0855029			2 weeks	3.86	0.1044
Bifidobacteriaceae	0.00396966	0.0018838	0.000664499	0	4.63274e-05	4.93535e-05			4 weeks	4.28	0.1465
Cryomorphaceae	0.00155401	0.000957599	0.00154259	0.000635728	0.00227004	0.00197414			6 weeks	5.4845	0.0165
Bacteroidaceae	0.00844706	0.00527464	0.00218335	0.00186334	0.00718075	0.0045652			8 weeks	5.684	0.0487
Porphyromonadaceae	0.00141554	0.00145995	0.000640767	0.00151259	0.00370619	0.00227026			10 weeks	5.6987	0.1254
Prevotellaceae	0.00924715	0.0057142	0.00303771	0.00631344	0.0130643	0.011524
Erysipelotrichaceae	0.000630837	9.419e-05	0.178228	0.000482276	0.000718075	0
Bacillaceae	0.00132322	0.00084771	0.000213589	0.00013153	0	0.0010611
Paenibacillaceae	0	4.7095e-05	2.37321e-05	6.5765e-05	0.000301128	0.00014806
Staphylococcaceae	0	1.56983e-05	0	2.19217e-05	9.26548e-05	4.93535e-05
Lactobacillaceae	0.0800394	0.0612078	0.0396564	0.00554618	0.0138287	0.0122643
Ruminococcaceae	0.00155401	0.00224486	0.000522106	0.00109608	0.00370619	0.00259106
Thermoanaerobacteraceae	7.69314e-05	6.27934e-05	0.000118661	4.38433e-05	0.000138982	0.000172737
Rhizobiaceae	0.0416968	0.0371109	0.0101811	8.76866e-05	0.00268699	0.00565097
Acetobacteraceae	0.00120013	0.00153844	0.000403446	0	0	0
Sphingomonadaceae	0.00155401	0.000973297	0.00045091	0	0.000162146	0.000222091
Alcaligenaceae	0.000969335	0.000596537	4.74642e-05	2.19217e-05	0.000115818	0.000222091
Burkholderiaceae	0.00138476	0.000988995	0.000355982	0.000306903	0.0015288	0.000444181
Neisseriaceae	0.0442971	0.0368597	0.00598049	6.5765e-05	0.000486438	0.000172737
Enterobacteriaceae	0.00407736	0.00175821	0.000711963	2.19217e-05	0.000741238	0.00202349
Moraxellaceae	0.219716	0.258002	0.325937	0.0741605	0.0362512	0.00207285
Pseudomonadaceae	0.4501	0.4416	0.3701	0.8337	0.7458	0.6387
Xanthomonadaceae	0.0026926	0.00276291	0.000355982	0	0	0
Xanthomonadaceae	0.00170788	0.00047095	0.000379714	0	0.000208473	4.93535e-05
Spirochaetaceae	0.00356962	0.00103609	0.000427178	0.000767258	0.000694911	0.00202349
Supplementary Figure 4b
Family	0 week	2 weeks	4 weeks	6 weeks	8 weeks	10 weeks			Un-spray	Log lanM gene copy number	SE mean
unknown	0.104919	0.125634	0.0521869	0.00485263	0.0134314	0.12921			0 week	3.2	0.0156
Bifidobacteriaceae	0.00396966	0.0018838	0.000664499	0.000406378	0.000514122	0.000576507			2 weeks	3.3	0.0384
Cryomorphaceae	0.00155401	0.000957599	0.00154259	0.000215141	0.000449857	0.000600528			4 weeks	3.1	0.0775
Sphingobacteriaceae	0.000461588	0.00138145	0.000118661	7.17137e-05	3.21326e-05	2.40211e-05			6 weeks	3.3	0.1185
Bacteroidaceae	0.00844706	0.00527464	0.00218335	0.000932278	0.00199222	0.00367523			8 weeks	3.5	0.1286
Porphyromonadaceae	0.00141554	0.00145995	0.000640767	0.000693233	0.000385592	0.000672592			10 weeks	3.3	0.1285
Prevotellaceae	0.00924715	0.0057142	0.00303771	0.00172113	0.00228142	0.00321883
Erysipelotrichaceae	0.000630837	9.419e-05	0.178228	0.114288	9.63979e-05	0.000504444
Lactobacillaceae	0.0800394	0.0612078	0.0396564	0.0150121	0.0148453	0.0191929
Rhizobiaceae	0.0416968	0.0371109	0.0101811	0.00270122	0.00356672	0.00701417
Acetobacteraceae	0.00120013	0.00153844	0.000403446	2.39046e-05	0	0.000600528
Sphingomonadaceae	0.00155401	0.000973297	0.00045091	2.39046e-05	3.21326e-05	0.000168148
Alcaligenaceae	0.000969335	0.000596537	4.74642e-05	0	0	7.20634e-05
Burkholderiaceae	0.00138476	0.000988995	0.000355982	7.17137e-05	0.000224929	0.000552486
Comamonadaceae	0.00136938	0.000486649	0.000735695	0	0	4.80423e-05
Oxalobacteraceae	0.00104627	0.000455252	4.74642e-05	7.17137e-05	0	4.80423e-05
Neisseriaceae	0.0442971	0.0368597	0.00598049	0.000286855	0.000385592	0.00720634
Moraxellaceae	0.219716	0.258002	0.325937	0.0586857	0.0326146	0.428321
Pseudomonadaceae	0.4478	0.4381	0.3682	0.7976	0.9255	0.3863
Xanthomonadaceae	0.00170788	0.00047095	0.000379714	0	0	4.80423e-05
Supplementary Figure 4c
Family	0 week	2 weeks	4 weeks	6 weeks	8 weeks	10 weeks			Bee-vectoring	Log lanM gene copy number	SE mean
unknown	0.000299446	0.000861117	0.000428383	0.000549805	0.000674786	0.00290656			0 week	3.8548	0.1068
Microbacteriaceae	0.000124769	0.026	0.036	0	0.0254	0			2 weeks	3.7425	0.1285
Mycobacteriaceae	0	0.026	0	0.021	0.0213	0.000144127			4 weeks	3.8852	0.1485
Propionibacteriaceae	0	0.053	0.055	0.023	0	7.20634e-05			6 weeks	5.1685	0.0555
Streptomycetaceae	2.49538e-05	0.0005	0.000154218	0.023	0.0756	0.1			8 weeks	4.9236	0.0459
Flavobacteriaceae	0.0232	0.00326783	0.00229613	0	0	0.00043238			10 weeks	5.6486	0.1055
Sphingobacteriaceae	0.0190647	0.0571429	0.00560325	7.17137e-05	3.21326e-05	2.40211e-05
Lactobacillaceae	0.000524031	0.0413	0.0175466	0.0722	0.04265	0.0756
Leuconostocaceae	0.0186	0	0.000171353	0	0	0.00043238
Aurantimonadaceae	0.00252034	0.00459263	0.000856766	7.17137e-05	0	0.000144127
Methylobacteriaceae	0.00144732	0.00819165	0.00277592	2.39046e-05	0	0.000168148
Phyllobacteriaceae	0	0.000993597	0	0	0	0
Rhizobiaceae	0.00394271	0.0323692	0.00705975	0.00270122	0.00356672	0.00701417
Sphingomonadaceae	0.00381794	0.0106646	0.00275879	2.39046e-05	3.21326e-05	0.000168148
Oxalobacteraceae	7.48615e-05	0.0114816	0.00193629	7.17137e-05	0	4.80423e-05
Neisseriaceae	0	0.000220799	0.000137083	0.000286855	0.000385592	0.00720634
Moraxellaceae	0.2932	0.0268934	0.1023	0.0586857	0.0326146	0.428321
Pseudomonadaceae	0.6212	0.6053	0.83	0.6626	0.73	0.2
Xanthomonadaceae	0	0.0361669	0.00200483	0	0	4.80423e-05
Supplementary Figure 4d
Family	0 week	2 weeks	4 weeks	6 weeks	8 weeks	10 weeks			Untreated	Log lanM gene copy number	SE mean
unknown	0.0125754	0.0065	0.0056	0.0169645	0	0			0 week	3.8548	0.1068
Streptomycetaceae	2.31166e-05	0.00136124	0.000256832	0.000162451	5.26053e-05	0.00332219			2 weeks	4.051	0.1085
Bifidobacteriaceae	2.31166e-05	0.00406481	5.13663e-05	0.000603388	0.000762777	0			4 weeks	4.285	0.1485
Flavobacteriaceae	0.00871495	0.0176016	0.00118143	0.00494314	0	0.00182184			6 weeks	4.2952	0.0981
Sphingobacteriaceae	0.1212	0.00351653	0.00331313	0	0	0.000257202			8 weeks	4.1852	0.0844
Bacteroidaceae	0.00080908	0.00115327	0.000128416	0.000997911	2.63026e-05	0.00237912			10 weeks	4.1966	0.0844
Enterococcaceae	0.00744354	3.78122e-05	0	0	0	2.14335e-05
Lactobacillaceae	0.00226542	0.0176	0.00303061	0.0405198	0.0720166	0.00763032
Leuconostocaceae	0.0729097	0	2.56832e-05	0	0	0.000128601
Aurantimonadaceae	0.00224231	0.022744	0.00279947	0.000116036	5.26053e-05	0
Methylobacteriaceae	0.00177998	0.00725994	0.0104274	0.00025528	0.000263026	0.000342936
Rhizobiaceae	0.00351372	0.0383227	0.0129957	0.00218148	0.00273547	0.000428669
Sphingomonadaceae	0.00332879	0.0233679	0.0154613	0.000116036	0.000184118	0.000321502
Alcaligenaceae	0	0.00255232	0	0	0	8.57339e-05
Burkholderiaceae	0	0.0046509	0	4.64145e-05	0	0.000107167
Comamonadaceae	0.000323632	0.0245401	0.000205465	2.32072e-05	2.63026e-05	0.000750171
Neisseriaceae	2.31166e-05	0.0345792	2.56832e-05	0.000301694	0.000289329	0.000900206
Moraxellaceae	0.0011096	0.0204564	0.311434	0.108749	0.0723	0.15132
Pseudomonadaceae	0.4575	0.7091	0.5209	0.5375	0.6205	0.7004
Xanthomonadaceae	0.000231166	5.67183e-05	0.00120711	0	0	0.000214335
Supplementary Figure 4e
	SP6C4 bee-vectoring		SP6C4 untreated
	DI mean (%)	SE mean	DI mean (%)	SE mean
0 week	0	0	0.2	0
2 weeks	0	0	0	0
4 weeks	7	0.2568	0	0
6 weeks	20	0.3856	5	0.3568
8 weeks	29	0.3659	10	0.3254
10 weeks	42	0.5758	12	0.4856
				*DI: disease incidence
